# Supplementary material for: Exploring Rain as Source of Biological Control Agents for Fire Blight on Apple
Source: Front Microbiol. 2020 Feb 14;11:199. doi: 10.3389/fmicb.2020.00199 (PMC7033628; doi:10.3389/fmicb.2020.00199)
Supplement: TABLE S1 — List of rain-isolated bacteria tested in the initial inhibition assay. [file Table_1.XLSX]

## Sheet: Sheet1
Table S1. List of rain-isolated bacteria tested in the initial inhibition assay.
Strain #	Date of Isolation	Medium of isolation	Class	Family	Genus	Species/Description	Accession number
BAV2469	2013-03-06	R2A	Bacilli	Bacillaceae	Bacillus	Bacillus pseudomycoides strain IHB B 7147 16S ribosomal RNA gene, partial sequence	KJ767330.1
BAV2470	2013-03-06	R2A	Bacilli	Paenibacillaceae	Paenibacillus	Paenibacillus lautus strain E118 16S ribosomal RNA gene, partial sequence	JF683659.1
BAV2471	2013-03-06	R2A	Bacilli	Bacillaceae	Bacillus	Bacillus sp. A1150 16S ribosomal RNA gene, partial sequence	KC236744.1
BAV2472	2013-03-06	R2A	Bacilli	Bacillaceae	Bacillus	Bacillus sp. BAB-5146 16S ribosomal RNA gene, partial sequence	KR998244.1
BAV2476	2013-03-09	R2A	Actinobacteria	Micrococcaceae	Arthrobacter	Arthrobacter sp. strain FK5 16S ribosomal RNA gene, partial sequence	MK318805.1
BAV2478	2013-03-09	CA	Bacilli	Bacillaceae	Bacillus	Bacillus aerius strain OU94 16S ribosomal RNA gene, partial sequence	KR140379.1
BAV2479	2013-03-09	TSA	Bacilli	Bacillaceae	Bacillus	Bacillus pumilus strain MAC-113 16S ribosomal RNA genes, partial sequence	JX049349.1
BAV2480	2013-03-09	TSA	Bacilli	Bacillaceae	Bacillus	Bacillus sp. KSRH34 partial 16S rRNA gene, strain KSRH34	KR149606.1
BAV2481	2013-03-09	TSA	Bacilli	Bacillaceae	Bacillus	Bacillus sp. AB297f partial 16S rRNA gene, isolate AB297f	FR821149.1
BAV2484	2013-03-10	TSA	Bacilli	Bacillaceae	Bacillus	Bacillus safensis strain IHBB 11005 16S ribosomal RNA gene, partial sequence	KR085891.1
BAV2485	2013-03-10	TSA	Bacilli	Bacillaceae	Bacillus	Bacillus subtilis gene for 16S ribosomal RNA, partial sequence, strain: Arium 1115	LC224327.1
BAV2486	2013-03-10	R2A	Bacilli	Bacillaceae	Bacillus	Bacillus pumilus strain CSH4 16S ribosomal RNA gene, partial sequence	KU921592.1
BAV2488	2013-03-12	CA	Actinobacteria	Nocardiaceae	Rhodococcus	Rhodococcus qingshengii strain IHBB 9860 16S ribosomal RNA gene, partial sequence	KR085921.1
BAV2489	2013-03-12	R2A	Alphaproteobacteria	Sphingomonadaceae	Sphingomonas	Sphingomonas taxi strain ATCC 55669, complete genome	CP009571.1
BAV2490	2013-03-12	R2A	Alphaproteobacteria	Sphingomonadaceae	Sphingomonas	Sphingomonas taxi strain ATCC 55669, complete genome	CP009571.1
BAV2491	2013-03-12	R2A	Actinobacteria	Microbacteriaceae	Microbacterium	Microbacterium sp. CGR1, complete genome	CP012299.1
BAV2492	2013-03-12	EMB	Gammaproteobacteria	Xanthomonadaceae	Lutibacter	Luteibacter sp.	MK559966.1
BAV2493	2013-03-12	EMB	Gammaproteobacteria	Pseudomonadaceae	Pseudomonas	Pseudomonas sp. 10_2c_28 16S ribosomal RNA gene, partial sequence	KC901542.1
BAV2494	2013-03-12	EMB	Gammaproteobacteria	Pseudomonadaceae	Pseudomonas	Pseudomonas syringae strain DC3000 16S ribosomal RNA, partial sequence	NR_074597.1
BAV2495	2013-03-12	EMB	Gammaproteobacteria	Xanthomonadaceae	Pseudoxanthomonas	Pseudoxanthomonas spadix partial 16S rRNA gene, isolate Bug14	LN613115.1
BAV2497	2013-03-13	MA	Bacilli	Bacillaceae	Bacillus	Bacillus simplex strain CHR2P2B1-M 16S ribosomal RNA gene, partial sequence	KJ567108.2
BAV2498	2013-03-13	MA	Actinobacteria	Microbacteriaceae	Microbacterium	Microbacterium sp. CGR1, complete genome	CP012299.1
BAV2499	2013-03-13	MA	Bacilli	Bacillaceae	Bacillus	Bacillus safensis strain IHBB 11005 16S ribosomal RNA gene, partial sequence	KR085891.1
BAV2500	2013-03-13	TSA	Actinobacteria	Microbacteriaceae	Leifsonia	Leifsonia soli strain g3 16S ribosomal RNA gene, partial sequence	KM019849.1
BAV2501	2013-03-13	TSA	Alphaproteobacteria	Sphingomonadaceae	Sphingomonas	Sphingomonas sp. HP7F 16S ribosomal RNA gene, partial sequence	KM187518.1
BAV2502	2013-03-13	CA	Bacilli	Bacillaceae	Bacillus	Bacillus sp. S22719 16S ribosomal RNA gene, partial sequence	KF956697.1
BAV2503	2013-03-13	CA	Bacilli	Bacillaceae	Lysinibacillus	Lysinibacillus sp. 8-10AIA partial 16S rRNA gene, strain 8-10AIA	FN397524.1
BAV2504	2013-03-13	MA	Gammaproteobacteria	Enterobacteriaceae	Pantoea	Pantoea agglomerans strain Az-2 16S ribosomal RNA gene, partial sequence	MK271390.1
BAV2506	2013-03-13	MA	Actinobacteria	Microbacteriaceae	Frigoribacterium	Frigoribacterium sp. Everest-gws-26 16S ribosomal RNA gene, partial sequence	EU584512.1
BAV2507	2013-03-13	MA	Bacilli	Bacillaceae	Bacillus	Bacillus aerius strain OU94 16S ribosomal RNA gene, partial sequence	KR140379.1
BAV2509	2013-03-13	MA	Gammaproteobacteria	Pseudomonadaceae	Pseudomonas	Pseudomonas sp. SRP2363 16S ribosomal RNA gene, partial sequence	JX067667.1
BAV2510	2013-03-13	R2A	Bacilli	Bacillaceae	Bacillus	Bacillus sp. KSRH34 partial 16S rRNA gene, strain KSRH34	LN874212.1
BAV2511	2013-03-13	R2A	Flavobacteria	Cytophagaceae	Spirosoma	Spirosoma rigui strain NBRC 101117 16S ribosomal RNA gene, partial sequence	NR_113978.1
BAV2512	2013-03-13	R2A	Actinobacteria	Microbacteriaceae	Kocuria	Kocuria sediminis strain HS-PSB1 16S ribosomal RNA gene, partial sequence	KF668243.1
BAV2513	2013-03-13	R2A	Alphaproteobacteria	Sphingomonadaceae	Sphingomonas	Sphingomonas sp. S6-259 16S ribosomal RNA gene, partial sequence	JQ660208.1
BAV2514	2013-03-13	R2A	Actinobacteria	Sanguibacteraceae	Sanguibacter	Sanguibacter sp. 16S rRNA gene	Y09657.1
BAV2515	2013-03-14	EMB	Gammaproteobacteria	Pseudomonadaceae	Pseudomonas	Pseudomonas syringae pv. tomato str. DC3000 strain DC3000 16S ribosomal RNA, complete sequence	NR_074597.1
BAV2516	2013-03-15	R2A	Bacilli	Bacillaceae	Bacillus	Bacillus aerophilus strain IHBB 11116 16S ribosomal RNA gene, partial sequence	KR085933.1
BAV2517	2013-03-15	R2A	Bacilli	Bacillaceae	Bacillus	Bacillus aerius strain OU94 16S ribosomal RNA gene, partial sequence	KR140379.1
BAV2518	2013-03-15	R2A	Bacilli	Bacillaceae	Bacillus	Bacillus pumilus strain MB1 NIOT 2010 16S ribosomal RNA gene, partial sequence	HQ858057.1
BAV2519	2013-03-15	R2A	Bacilli	Bacillaceae	Bacillus	Bacillus sp. BAB-3163 16S ribosomal RNA gene, partial sequence	KF984461.1
BAV2520	2013-03-15	R2A	Bacilli	Bacillaceae	Bacillus	Bacillus aerius strain OU94 16S ribosomal RNA gene, partial sequence	KR140379.1
BAV2521	2013-03-15	TSA	Bacilli	Bacillaceae	Bacillus	Bacillus aerius strain OU94 16S ribosomal RNA gene, partial sequence	KR140379.1
BAV2522	2013-03-15	TSA	Bacilli	Bacillaceae	Bacillus	Bacillus aerius strain OU94 16S ribosomal RNA gene, partial sequence	KR140379.1
BAV2523	2013-03-15	TSA	Bacilli	Bacillaceae	Bacillus	Bacillus aerophilus strain IHBB 11116 16S ribosomal RNA gene, partial sequence	KR085933.1
BAV2525	2013-03-18	EMB	Gammaproteobacteria	Pseudomonadaceae	Pseudomonas	Pseudomonas syringae pv. tomato str. DC3000 strain DC3000 16S ribosomal RNA, complete sequence	NR_074597.1
BAV2527	2013-03-20	R2A	Alphaproteobacteria	Sphingomonadaceae	Sphingomonas	Sphingomonas taxi strain ATCC 55669, complete genome	CP009571.1
BAV2529	2013-03-20	MA	Actinobacteria	Nocardiaceae	Rhodococcus	Rhodococcus sp. NA23 partial 16S rRNA gene, isolate NA23	LN832018.1
BAV2530	2013-03-20	MA	Actinobacteria	Microbacteriaceae	Rathayibacter	Rathayibacter sp. A2-81 16S ribosomal RNA gene, partial sequence	KF441602.1
BAV2531	2013-03-20	CA	Actinobacteria	Microbacteriaceae	Microbacterium	Microbacterium sp. CGR1, complete genome	CP012299.1
BAV2532	2013-03-20	CA	Bacilli	Bacillaceae	Bacillus	Bacillus safensis strain IHBB 11005 16S ribosomal RNA gene, partial sequence	KR085891.1
BAV2534	2013-03-21	CA	Bacilli	Staphylococcaceae	Staphylococcus	Staphylococcus epidermidis strain 2251 16S ribosomal RNA gene, partial sequence	KR059856.1
BAV2535	2013-03-21	R2A	Alphaproteobacteria	Sphingomonadaceae	Sphingomonas	Sphingomonas taxi strain BAV2527 16S ribosomal RNA gene, partial sequence	KY073892.1
BAV2536	2013-03-21	MA	Actinobacteria	Microbacteriaceae	Microbacterium	Microbacterium sp. SMXB24 partial 16S rRNA gene, strain SMXB24	HF571532.1
BAV2537	2013-03-21	R2A	Actinobacteria	Microbacteriaceae	Amnibacterium	Amnibacterium sp. FXJ8.173 16S ribosomal RNA gene, partial sequence	KM507591.1
BAV2538	2013-03-23	R2A	Betaproteobacteria	Comamonadaceae	Acidovorax	Acidovorax sp. BSB421 16S rRNA gene	Y18617.1
BAV2539	2013-03-23	CA	Bacilli	Bacillaceae	Bacillus	Bacillus safensis strain IHBB 11005 16S ribosomal RNA gene, partial sequence	KR085891.1
BAV2544	2013-04-10	MA	Bacilli	Bacillaceae	Bacillus	Bacillus sp. SN_60 16S ribosomal RNA gene, partial sequence	KR088645.1
BAV2545	2013-04-10	MA	Actinobacteria	Cellulomonadaceae	Oerskovia	Oerskovia enterophila gene for 16S rRNA, partial sequence, strain: CG30(2)-2	AB562466.1
BAV2547	2013-04-10	R2A 10%	Alphaproteobacteria	Sphingomonadaceae	Sphingomonas	Sphingomonas sp. 14_4K 16S ribosomal RNA gene, partial sequence	EF540484.1
BAV2548	2013-04-10	R2A 10%	Actinobacteria	Microbacteriaceae	Plantibacter	Plantibacter sp. S51 partial 16S rRNA gene, strain S51	HE662660.2
BAV2549	2013-04-10	EMB	Gammaproteobacteria	Pseudomonadaceae	Pseudomonas	Pseudomonas sp. SAP707.1 16S ribosomal RNA gene, partial sequence	JX067671.1
BAV2550	2013-04-10	TSA 10%	Bacilli	Paenibacillaceae	Paenibacillus	Paenibacillus barcinonensis strain N32-5 16S ribosomal RNA gene, partial sequence	KF484680.1
BAV2551	2013-04-10	TSA 10%	Bacilli	Paenibacillaceae	Paenibacillus	Paenibacillus sp. GPTSA21 16S ribosomal RNA gene, partial sequence	DQ854978.1
BAV2552	2013-04-10	R2A 10%	Actinobacteria	Microbacteriaceae	Curtobacterium	Curtobacterium sp. FSGSY1 16S ribosomal RNA gene, partial sequence	KJ184990.1
BAV2553	2013-04-16	KB	Actinobacteria	Microbacteriaceae	Microbacterium	Microbacterium sp. JXL7 16S ribosomal RNA gene, partial sequence	KP980569.1
BAV2554	2013-04-16	CA	Actinobacteria	Microbacteriaceae	Curtobacterium	Curtobacterium flaccumfaciens partial 16S rRNA gene, isolate OCP2	HG799975.1
BAV2556	2013-04-16	TSA	Actinobacteria	Microbacteriaceae	Curtobacterium	Curtobacterium flaccumfaciens partial 16S rRNA gene, isolate OCP2	HG799975.1
BAV2557	2013-04-16	TSA 10%	Alphaproteobacteria	Phyllobacteriaceae	Mesorhizobium	Aquamicrobium sp. 4107-9-1 16S ribosomal RNA gene, partial sequence	KP170490.1
BAV2572	2013-04-22	EMB	Gammaproteobacteria	Pseudomonadaceae	Pseudomonas	Identification by the presence of the citrate synthase (cts) gene
BAV2591	2013-04-22	EMB	Gammaproteobacteria	Pseudomonadaceae	Pseudomonas	Pseudomonas sp. WB4.4-99 partial 16S rRNA gene, strain WB4.4-99	AM934698.1
BAV2592	2013-04-22	EMB	Gammaproteobacteria	Pseudomonadaceae	Pseudomonas	Pseudomonas trivialis strain P 513/19 16S ribosomal RNA gene, partial sequence	NR_028987.1
BAV2610	2013-04-22	TSA	Gammaproteobacteria	Enterobacteriaceae	Pantoea	Pantoea agglomerans strain NSI 16S ribosomal RNA gene, partial sequence	KT075174.1
BAV2625	2013-04-22	R2A	Gammaproteobacteria	Pseudomonadaceae	Pseudomonas	Identification by the presence of the citrate synthase (cts) gene
BAV2692	2013-04-22	MA	Actinobacteria	Microbacteriaceae	Microbacterium	Microbacterium oxydans strain CanS-105 16S ribosomal RNA gene, partial sequence	KT580637.1
BAV2704	2013-04-22	TSA 10%	Gammaproteobacteria	Enterobacteriaceae	Erwinia	Erwinia billingiae Eb661 strain Eb661 16S ribosomal RNA, complete sequence	NR_102820.1
BAV2708	2013-04-22	TSA 10%	Gammaproteobacteria	Pseudomonadaceae	Pseudomonas	Pseudomonas graminis strain R1SpM3P3C4 16S ribosomal RNA gene, partial sequence	KF147090.1
BAV2723	2013-04-22	KB	Gammaproteobacteria	Pseudomonadaceae	Pseudomonas	Identification by the presence of the citrate synthase (cts) gene
BAV2747	2013-04-22	EMB	Gammaproteobacteria	Enterobacteriaceae	Pantoea	Pantoea sp. W1.09-234-1 16S ribosomal RNA gene, complete sequence	JX458430.1
BAV2761	2013-04-23	R2A	Gammaproteobacteria	Pseudomonadaceae	Pseudomonas	Identification by the presence of the citrate synthase (cts) gene
BAV2766	2013-04-23	MA	Gammaproteobacteria	Pseudomonadaceae	Pseudomonas	Arthrobacter gandavensis partial 16S rRNA gene, isolate OS-44.c2	AM237357.1
BAV2768	2013-04-23	CA 10%	Gammaproteobacteria	Xanthomonadaceae	Xanthomonas	Xanthomonas campestris pv. campestris strain 17 genome	CP011946.1
BAV2832	2013-05-14	CA 10%	Actinobacteria	Microbacteriaceae	Frigoribacterium	Pantoea sp. CanR-85 16S ribosomal RNA gene, partial sequence	KT580675.1
BAV2847	2013-05-15	TSA 10%	Sphingobacteria	Sphingobacteriaceae	Pedobacter	Pedobacter suwonensis gene for 16S rRNA, partial sequence, strain: NBRC 106384	AB682400.1
BAV2857	2013-05-15	TSA 10%	Actinobacteria	Microbacteriaceae	Plantibacter	Plantibacter sp. NJ-81 16S rRNA gene, strain NJ-81	AM396918.1
BAV2862	2013-05-15	TSA 10%	Gammaproteobacteria	Pseudomonadaceae	Pseudomonas	Pseudomonas sp. SAP707.1 16S ribosomal RNA gene, partial sequence	JX067671.1
BAV2864	2013-05-15	TSA 10%	Gammaproteobacteria	Pseudomonadaceae	Pseudomonas	Pseudomonas syringae pv. pisi strain ATCC 11043 16S ribosomal RNA gene, 16S-23S ribosomal RNA intergenic spacer, and 23S ribosomal RNA gene, complete sequence	KP211411.1
BAV2868	2013-05-15	TSA 10%	Gammaproteobacteria	Enterobacteriaceae	Biostraticola	Sodalis praecaptivus strain HS1, complete genome	CP006569.1
BAV2878	2013-05-14	EMB	Gammaproteobacteria	Enterobacteriaceae	Biostraticola	Sodalis praecaptivus strain HS1, complete genome	CP006569.1
BAV2890	2013-05-14	EMB	Gammaproteobacteria	Pseudomonadaceae	Pseudomonas	Identification by the presence of the citrate synthase (cts) gene
BAV2921	2013-05-15	R2A pH 5	Gammaproteobacteria	Enterobacteriaceae	Pantoea	Pantoea sp. CanR-85 16S ribosomal RNA gene, partial sequence	KT580675.1
BAV2922	2013-05-15	R2A pH 5	Gammaproteobacteria	Pseudomonadaceae	Pseudomonas	Pseudomonas syringae UMAF0158, complete genome	CP005970.1
BAV2934	2013-05-15	R2A pH 5	Gammaproteobacteria	Enterobacteriaceae	Pantoea	Pantoea sp. CanR-85 16S ribosomal RNA gene, partial sequence	KT580675.1
BAV2942	2013-05-14	CA 10%	Gammaproteobacteria	Enterobacteriaceae	Pantoea	Pantoea agglomerans strain WSB 16S ribosomal RNA gene, partial sequence	KT075209.1
BAV2951	2013-05-14	CA 10%	Gammaproteobacteria	Pseudomonadaceae	Pseudomonas	Identification by the presence of the citrate synthase (cts) gene
BAV2954	2013-05-14	R2A	Gammaproteobacteria	Enterobacteriaceae	Erwinia	Erwinia sp. C-206 16S ribosomal RNA gene, partial sequence	GQ183858.1
BAV2972	2013-05-15	TSA	Actinobacteria	Nocardiaceae	Rhodococcus	Rhodococcus sp. SPO17 16S ribosomal RNA gene, partial sequence	KR007616.1
BAV2978	2013-05-15	TSA	Actinobacteria	Microbacteriaceae	Frigoribacterium	Frigoribacterium sp. Everest-gws-26 16S ribosomal RNA gene, partial sequence	EU584512.1
BAV2985	2013-05-15	R2A pH 5	Gammaproteobacteria	Enterobacteriaceae	Pantoea	Pantoea agglomerans strain SXC 16S ribosomal RNA gene, partial sequence	KP279966.1
BAV2986	2013-05-15	R2A pH 5	Gammaproteobacteria	Pseudomonadaceae	Pseudomonas	Identification by the presence of the citrate synthase (cts) gene
BAV2987	2013-05-15	R2A pH 5	Gammaproteobacteria	Enterobacteriaceae	Pantoea	Pantoea agglomerans strain SXC 16S ribosomal RNA gene, partial sequence	KP279966.1
BAV2988	2013-05-15	R2A pH 5	Gammaproteobacteria	Pseudomonadaceae	Pseudomonas	Identification by the presence of the citrate synthase (cts) gene
BAV2990	2013-05-15	R2A pH 5	Gammaproteobacteria	Pseudomonadaceae	Pseudomonas	Identification by the presence of the citrate synthase (cts) gene
BAV3010	2013-05-14	CA	Actinobacteria	Microbacteriaceae	Curtobacterium	Curtobacterium flaccumfaciens partial 16S rRNA gene, isolate OCP2	HG799975.1
BAV3039	2013-06-22	EMB	Gammaproteobacteria	Enterobacteriaceae	Pantoea	Pantoea agglomerans strain WSB 16S ribosomal RNA gene, partial sequence	KT075209.1
BAV3040	2013-06-22	EMB	Gammaproteobacteria	Enterobacteriaceae	Pantoea	Pantoea ananatis strain SBA76 16S ribosomal RNA gene, partial sequence	KF057955.1
BAV3043	2013-06-25	R2A	Actinobacteria	Microbacteriaceae	Schumannella	Schumannella luteola strain SBP71 16S ribosomal RNA gene, partial sequence	KF057956.1
BAV3049	2013-06-26	EMB	Gammaproteobacteria	Enterobacteriaceae	Pantoea	Pantoea sp. 4103 16S ribosomal RNA gene, partial sequence	JX566609.1
BAV3050	2013-06-26	EMB	Actinobacteria	Microbacteriaceae	Curtobacterium	Curtobacterium sp. W2.10-183 16S ribosomal RNA (16S rRNA) gene, complete sequence	JX458460.1
BAV3058	2013-06-27	EMB	Gammaproteobacteria	Xanthomonadaceae	Xanthomonas	Xanthomonas arboricola gene for 16S ribosomal RNA, partial sequence, country: Japan:Kumamoto, Kumamoto, Mt.Tatsuta	AB911210.1
BAV3059	2013-06-27	EMB	Gammaproteobacteria	Xanthomonadaceae	Xanthomonas	Xanthomonas arboricola pv. juglandis strain Xaj 417 genome	CP012251.1
BAV3066	2013-06-27	R2A	Actinobacteria	Microbacteriaceae	Microbacterium	Microbacterium sp. 3502 16S ribosomal RNA gene, partial sequence	EU714367.1
BAV3071	2013-06-27	CA	Actinobacteria	Microbacteriaceae	Curtobacterium	Curtobacterium sp. W2.10-183 16S ribosomal RNA (16S rRNA) gene, complete sequence	JX458460.1
BAV3078	2013-06-29	TSA 10%	Actinobacteria	Nocardiaceae	Rhodococcus	Rhodococcus sp. OS-11 16S ribosomal RNA gene, partial sequence	EF612310.1
BAV3079	2013-06-29	MA	Bacilli	Bacillaceae	Bacillus	Bacillus safensis strain 8S2 16S ribosomal RNA gene, partial sequence	KM374729.1
BAV3085	2013-07-06	TSA	Gammaproteobacteria	Enterobacteriaceae	Serratia	Serratia fonticola strain LY-9 16S ribosomal RNA gene, partial sequence	KP089980.1
BAV3111	2013-07-10	EMB	Gammaproteobacteria	Enterobacteriaceae	Pantoea	Pantoea ananatis strain SBA76 16S ribosomal RNA gene, partial sequence	KF057955.1
BAV3125	2013-07-11	EMB	Gammaproteobacteria	Pseudomonadaceae	Pseudomonas	Pseudomonas sp. KUS9 partial 16S rRNA gene, isolate KUS9	LN794844.1
BAV3128	2013-07-11	EMB	Gammaproteobacteria	Enterobacteriaceae	Pantoea	Pantoea eucrina strain AB295 16S ribosomal RNA gene, partial sequence	HQ706113.1
BAV3134	2013-07-11	CA	Alphaproteobacteria	Rhizobiaceae	Rhizobium	Rhizobium sp. MC10-5 16S ribosomal RNA gene, partial sequence	HM196763.1
BAV3139	2013-07-11	MA	Gammaproteobacteria	Enterobacteriaceae	Pantoea	Pantoea ananatis strain SBA76 16S ribosomal RNA gene, partial sequence	KF057955.1
BAV3170	2013-08-08	CA	Gammaproteobacteria	Pseudomonadaceae	Pseudomonas	Pseudomonas sp. 10_2c_28 16S ribosomal RNA gene, partial sequence	KC901542.1
BAV3175	2013-08-08	EMB	Gammaproteobacteria	Pseudomonadaceae	Pseudomonas	Identification by the presence of the citrate synthase (cts) gene
BAV3178	2013-08-08	TSA 10%	Gammaproteobacteria	Pseudomonadaceae	Pseudomonas	Identification by the presence of the citrate synthase (cts) gene
BAV3218	2013-09-26	TSA 10%	Gammaproteobacteria	Enterobacteriaceae	Pantoea	Pantoea sp. CanR-85 16S ribosomal RNA gene, partial sequence	KT580675.1
BAV3226	2013-09-26	R2A	Gammaproteobacteria	Pseudomonadaceae	Pseudomonas	Pseudomonas syringae pv. syringae strain SCG-5 16S ribosomal RNA gene, partial sequence	KJ831070.1
BAV3232	2013-09-26	MA	Gammaproteobacteria	Pseudomonadaceae	Pseudomonas	Identification by the presence of the citrate synthase (cts) gene
BAV3239	2013-09-27	CA 10%	Gammaproteobacteria	Pseudomonadaceae	Pseudomonas	Identification by the presence of the citrate synthase (cts) gene
BAV3240	2013-09-27	CA 10%	Gammaproteobacteria	Pseudomonadaceae	Pseudomonas	Identification by the presence of the citrate synthase (cts) gene
BAV3241	2013-09-27	CA 10%	Gammaproteobacteria	Pseudomonadaceae	Pseudomonas	Identification by the presence of the citrate synthase (cts) gene
BAV3242	2013-09-27	CA 10%	Gammaproteobacteria	Pseudomonadaceae	Pseudomonas	Pseudomonas sp. PN706.2 16S ribosomal RNA gene, partial sequence	KF147112.1
BAV3246	2013-09-27	CA 10%	Gammaproteobacteria	Enterobacteriaceae	Pantoea	Pantoea ananatis strain SBA76 16S ribosomal RNA gene, partial sequence	KF057955.1
BAV3248	2013-09-27	CA 10%	Gammaproteobacteria	Pseudomonadaceae	Pseudomonas	Identification by the presence of the citrate synthase (cts) gene
BAV3249	2013-09-27	EMB	Gammaproteobacteria	Pseudomonadaceae	Pseudomonas	Pseudomonas sp. SRP3228 16S ribosomal RNA gene, partial sequence	KP453682.1
BAV3258	2013-09-27	EMB	Gammaproteobacteria	Pseudomonadaceae	Pseudomonas	Pseudomonas putida strain S11807 16S ribosomal RNA gene, partial sequence	KF956613.1
BAV3263	2013-09-28	R2A	Gammaproteobacteria	Pseudomonadaceae	Pseudomonas	Identification by the presence of the citrate synthase (cts) gene
BAV3265	2013-09-28	R2A	Gammaproteobacteria	Enterobacteriaceae	Pantoea	Pantoea agglomerans strain SC1 16S ribosomal RNA gene, partial sequence	DQ307454.1
BAV3266	2013-09-28	R2A	Gammaproteobacteria	Enterobacteriaceae	Pantoea	Pantoea ananatis strain XFZ19 16S ribosomal RNA gene, partial sequence	KR296701.1
BAV3267	2013-09-28	R2A	Gammaproteobacteria	Enterobacteriaceae	Pantoea	Pantoea ananatis strain XFZ19 16S ribosomal RNA gene, partial sequence	KR296701.1
BAV3268	2013-09-28	R2A	Gammaproteobacteria	Enterobacteriaceae	Pantoea	Pantoea agglomerans strain WSB 16S ribosomal RNA gene, partial sequence	KT075209.1
BAV3270	2013-09-28	R2A	Gammaproteobacteria	Pseudomonadaceae	Pseudomonas	Identification by the presence of the citrate synthase (cts) gene
BAV3271	2013-09-28	R2A	Gammaproteobacteria	Pseudomonadaceae	Pseudomonas	Identification by the presence of the citrate synthase (cts) gene
BAV3273	2013-09-28	CA 10%	Actinobacteria	Microbacteriaceae	Microbacterium	Microbacterium testaceum strain LM-2 16S ribosomal RNA gene, partial sequence	KM884890.1
BAV3280	2013-09-28	TSA 10%	Gammaproteobacteria	Pseudomonadaceae	Pseudomonas	Identification by the presence of the citrate synthase (cts) gene
BAV3284	2013-09-28	TSA 10%	Gammaproteobacteria	Enterobacteriaceae	Pantoea	Pantoea agglomerans strain NSI 16S ribosomal RNA gene, partial sequence	KT075174.1
BAV3286	2013-09-28	TSA 10%	Gammaproteobacteria	Pseudomonadaceae	Pseudomonas	Identification by the presence of the citrate synthase (cts) gene
BAV3287	2013-09-28	TSA 10%	Gammaproteobacteria	Enterobacteriaceae	Ewingella	Ewingella americana partial 16S rRNA gene, strain LPPA 1509	FN811904.1
BAV3290	2013-09-28	TSA 10%	Gammaproteobacteria	Pseudomonadaceae	Pseudomonas	Identification by the presence of the citrate synthase (cts) gene
BAV3291	2013-09-28	TSA 10%	Gammaproteobacteria	Pseudomonadaceae	Pseudomonas	Identification by the presence of the citrate synthase (cts) gene
BAV3294	2013-09-28	R2A	Alphaproteobacteria	Sphingomonadaceae	Sphingomonas	Sphingomonas sanguinis strain JXL6 16S ribosomal RNA gene, partial sequence	KP980568.1
BAV3296	2013-09-28	CA	Gammaproteobacteria	Enterobacteriaceae	Pantoea	Pantoea ananatis strain XFZ19 16S ribosomal RNA gene, partial sequence	KR296701.1
BAV3299	2013-09-30	R2A	Gammaproteobacteria	Pseudomonadaceae	Pseudomonas	Pseudomonas sp. 10_2c_28 16S ribosomal RNA gene, partial sequence	KC901542.1
BAV3300	2013-09-30	R2A	Gammaproteobacteria	Pseudomonadaceae	Pseudomonas	Identification by the presence of the citrate synthase (cts) gene
BAV3301	2013-09-30	R2A	Actinobacteria	Microbacteriaceae	Microbacterium	Microbacterium foliorum strain P 333/02 16S ribosomal RNA gene, partial sequence	NR_025368.1
BAV3302	2013-09-30	R2A	Gammaproteobacteria	Enterobacteriaceae	Enterobacter	Enterobacter cowanii strain E68 16S ribosomal RNA gene, partial sequence	HQ407245.1
BAV3305	2013-09-30	R2A	Gammaproteobacteria	Enterobacteriaceae	Enterobacter	Enterobacter cowanii strain E68 16S ribosomal RNA gene, partial sequence	HQ407245.1
BAV3320	2013-09-30	TSA 10%	Gammaproteobacteria	Pseudomonadaceae	Pseudomonas	Identification by the presence of the citrate synthase (cts) gene
BAV3321	2013-09-30	TSA 10%	Gammaproteobacteria	Enterobacteriaceae	Pantoea	Pantoea sp. CC-10P1 16S ribosomal RNA gene, partial sequence	KR067595.1
BAV3322	2013-09-30	TSA 10%	Gammaproteobacteria	Enterobacteriaceae	Enterobacter	Enterobacter ludwigii strain KUDC1774 16S ribosomal RNA gene, partial sequence	KC355281.1
BAV3323	2013-09-30	TSA 10%	Gammaproteobacteria	Pseudomonadaceae	Pseudomonas	Identification by the presence of the citrate synthase (cts) gene
BAV3329	2013-09-30	TSA 10%	Actinobacteria	Microbacteriaceae	Curtobacterium	Curtobacterium oceanosedimentum strain BCL-14 16S ribosomal RNA gene, partial sequence	KM378597.1
BAV3330	2013-09-30	TSA 10%	Gammaproteobacteria	Pseudomonadaceae	Pseudomonas	Identification by the presence of the citrate synthase (cts) gene
BAV3331	2013-09-30	TSA 10%	Actinobacteria	Brevibacteriaceae	Brevibacterium	Brevibacterium sp. J3 16S ribosomal RNA gene, partial sequence	EU099374.1
BAV3333	2013-09-30	TSA 10%	Gammaproteobacteria	Enterobacteriaceae	Pantoea	Pantoea sp. CC-10P1 16S ribosomal RNA gene, partial sequence	KR067595.1
BAV3339	2013-09-30	TSA	Gammaproteobacteria	Enterobacteriaceae	Pantoea	Pantoea sp. CC-10P1 16S ribosomal RNA gene, partial sequence	KR067595.1
BAV3341	2013-09-30	TSA	α-proteobacteria	Sphingomonadaceae	Sphingomonas	Sphingomonas sp. G4 16S ribosomal RNA gene, partial sequence	GU086453.1
BAV3343	2013-09-30	TSA	Alphaproteobacteria	Sphingomonadaceae	Sphingomonas	Sphingomonas sp. G4 16S ribosomal RNA gene, partial sequence	GU086453.1
BAV3344	2013-09-28	TSA 10%	Alphaproteobacteria	Caulobacteriaceae	Brevundimonas	Brevundimonas vesicularis strain KK6 16S ribosomal RNA gene, partial sequence	KF975414.1
BAV3347	2013-09-30	TSA	Actinobacteria	Nocardiaceae	Rhodococcus	Rhodococcus sp. OS-11 16S ribosomal RNA gene, partial sequence	EF612310.1
BAV3354	2013-10-07	R2A	Gammaproteobacteria	Moraxellaceae	Acinetobacter	Acinetobacter sp. HNL08 16S ribosomal RNA gene, partial sequence	EU373343.1
BAV3356	2013-10-07	R2A	Gammaproteobacteria	Enterobacteriaceae	Pantoea	Pantoea ananatis strain S32 16S ribosomal RNA gene, partial sequence	AY741161.1
BAV3375	2013-11-01	CA 10%	Actinobacteria	Corynebacteriaceae	Corynebacterium	Corynebacterium sp. S1-30 16S ribosomal RNA gene, partial sequence	KP114217.1
BAV3380	2013-11-01	EMB	Flavobacteria	Flavobacteriaceae	Chryseobacterium	Chryseobacterium soli gene for 16S rRNA, partial sequence, strain: NBRC 106407	AB682423.1
BAV3382	2013-11-01	EMB	Gammaproteobacteria	Pseudomonadaceae	Pseudomonas	Pseudomonas sp. PN706.2 16S ribosomal RNA gene, partial sequence	KC822785.1
BAV3383	2013-11-01	EMB	Gammaproteobacteria	Enterobacteriaceae	Erwinia	Erwinia aphidicola gene for 16S ribosomal RNA, partial sequence, strain: IAM 14479	AB907777.1
BAV3388	2013-11-01	EMB	Gammaproteobacteria	Enterobacteriaceae	Erwinia	Erwinia aphidicola gene for 16S ribosomal RNA, partial sequence, strain: IAM 14479	AB907777.1
BAV3390	2013-11-01	EMB	Alphaproteobacteria	Rhizobiaceae	Rhizobium	Rhizobium sp. R-24663 16S rRNA gene, strain R-24663	AM083999.1
BAV3401	2013-11-01	TSA 10%	Actinobacteria	Microbacteriaceae	Curtobacterium	Curtobacterium flaccumfaciens partial 16S rRNA gene, isolate OCP2	HG799975.1
BAV3402	2013-11-01	TSA 10%	Actinobacteria	Microbacteriaceae	Microbacterium	Microbacterium testaceum strain LM-2 16S ribosomal RNA gene, partial sequence	KM884890.1
BAV3403	2013-11-01	TSA 10%	Alphaproteobacteria	Sphingomonadaceae	Sphingomonas	Sphingomonas phyllosphaerae strain FA2 16S ribosomal RNA gene, partial sequence	NR_029111.1
BAV3404	2013-11-01	TSA	Actinobacteria	Microbacteriaceae	Plantibacter	Plantibacter sp. S51 partial 16S rRNA gene, strain S51	HE662660.2
BAV3405	2013-11-01	TSA	Actinobacteria	Nocardiaceae	Rhodococcus	Rhodococcus sp. OS-11 16S ribosomal RNA gene, partial sequence	EF612310.1
BAV3406	2013-11-01	CA	Actinobacteria	Microbacteriaceae	Curtobacterium	Curtobacterium flaccumfaciens partial 16S rRNA gene, isolate OCP2	HG799975.1
BAV3430	2013-12-06	TSA	Gammaproteobacteria	Enterobacteriaceae	Pantoea	Pantoea ananatis strain SBA76 16S ribosomal RNA gene, partial sequence	KF057955.1
BAV3438	2013-12-06	TSA	Gammaproteobacteria	Pseudomonadaceae	Pseudomonas	Identification by the presence of the citrate synthase (cts) gene
BAV3500	2013-12-06	TSA 10%	Actinobacteria	Microbacteriaceae	Microbacterium	Microbacterium oxydans strain CanS-105 16S ribosomal RNA gene, partial sequence	KT580637.1
BAV3508	2013-12-06	EMB	Gammaproteobacteria	Enterobacteriaceae	Pantoea	Pantoea sp. CC-10P1 16S ribosomal RNA gene, partial sequence	KR067595.1
BAV3516	2013-12-06	EMB	Gammaproteobacteria	Enterobacteriaceae	Pantoea	Pantoea sp. XFZ21 16S ribosomal RNA gene, partial sequence	KR296703.1
BAV3520	2013-12-06	EMB	Gammaproteobacteria	Pseudomonadaceae	Pseudomonas	Identification by the presence of the citrate synthase (cts) gene
BAV3523	2013-12-06	EMB	Gammaproteobacteria	Pseudomonadaceae	Pseudomonas	Identification by the presence of the citrate synthase (cts) gene
BAV3524	2013-12-06	EMB	Gammaproteobacteria	Enterobacteriaceae	Pantoea	Pantoea ananatis strain SBA76 16S ribosomal RNA gene, partial sequence	KF057955.1
BAV3525	2013-12-06	EMB	Gammaproteobacteria	Enterobacteriaceae	Pantoea	Pantoea ananatis strain XFZ19 16S ribosomal RNA gene, partial sequence	KR296701.1
BAV3563	2013-12-06	CA	Flavobacteria	Flavobacteriaceae	Chryseobacterium	Chryseobacterium sp. strain LS6 16S ribosomal RNA gene, partial sequence	MK591844.1
BAV3620	2014-01-06	CA 10%	Gammaproteobacteria	Xanthomonadaceae	Xanthomonas	Xanthomonas sp. B05-08.04.0214 16S ribosomal RNA gene, partial sequence	DQ213024.1
BAV3621	2014-01-06	CA 10%	Gammaproteobacteria	Enterobacteriaceae	Pantoea	Pantoea ananatis strain SBA76 16S ribosomal RNA gene, partial sequence	KF057955.1
BAV3622	2014-01-06	CA 10%	Gammaproteobacteria	Xanthomonadaceae	Xanthomonas	Xanthomonas sp. B05-08.04.0214 16S ribosomal RNA gene, partial sequence	DQ213024.1
BAV3623	2014-01-06	EMB	Gammaproteobacteria	Pseudomonadaceae	Pseudomonas	Pseudomonas sp. PN706.2 16S ribosomal RNA gene, partial sequence	KC822785.1
BAV3625	2014-01-06	EMB	Gammaproteobacteria	Enterobacteriaceae	Pantoea	Pantoea sp. CanR-85 16S ribosomal RNA gene, partial sequence	KT580675.1
BAV3626	2014-01-06	MA	Actinobacteria	Micrococcaceae	Kocuria	Kocuria rosea strain IHBB 9835 16S ribosomal RNA gene, partial sequence	KR085904.1
BAV3627	2014-01-06	R2A	Bacilli	Bacillaceae	Bacillus	Bacillus sp. S20803 16S ribosomal RNA gene, partial sequence	KF956669.1
BAV3628	2014-01-06	R2A	Betaproteobacteria	Oxalobacteraceae	Massilia	Massilia sp. 51Ha partial 16S rRNA gene, isolate 51Ha	FR865961.1
BAV3629	2014-01-06	R2A	Gammaproteobacteria	Xanthomonadaceae	Xanthomonas	Xanthomonas sp. 33DCP 16S ribosomal RNA gene, partial sequence	HQ891021.1
BAV3631	2014-01-07	CA	Bacilli	Bacillaceae	Bacillus	Bacillus sp. R21S 16S ribosomal RNA gene, partial sequence	KF030227.1
BAV3633	2014-01-07	CA 10%	Gammaproteobacteria	Pseudomonadaceae	Pseudomonas	Pseudomonas sp. ND24 16S ribosomal RNA gene, partial sequence	DQ133572.1
BAV3634	2014-01-07	MA	Actinobacteria	Microbacteriaceae	Microbacterium	Microbacterium oxydans strain CanS-105 16S ribosomal RNA gene, partial sequence	KT580637.1
BAV3635	2014-01-07	EMB	Actinobacteria	Microbacteriaceae	Curtobacterium	Curtobacterium flaccumfaciens partial 16S rRNA gene, isolate OCP2	HG799975.1
BAV3636	2014-01-07	EMB	Betaproteobacteria	Oxalobacteraceae	Massilia	Uncultured Massilia sp. clone SL25 16S ribosomal RNA gene, partial sequence	HQ264085.1
BAV3639	2014-01-07	TSA 10%	Gammaproteobacteria	Pseudomonadaceae	Pseudomonas	Pseudomonas sp. strain R4-49 16S ribosomal RNA gene, partial sequence	MF111446.1
BAV3641	2014-01-07	TSA 10%	Alphaproteobacteria	Caulobacteriaceae	Brevundimonas	Brevundimonas vesicularis strain BAV3638 16S ribosomal RNA gene, partial sequence	KY074420.1
BAV3776	2014-01-28	CA	Bacilli	Bacillaceae	Bacillus	Bacillus pumilus strain GN9 16S ribosomal RNA gene, partial sequence	KT624198.1
BAV3777	2014-01-28	CA	Bacilli	Bacillaceae	Bacillus	Bacillus sp. S22715 16S ribosomal RNA gene, partial sequence	KF956695.1
BAV3778	2014-01-28	CA 10%	Bacilli	Bacillaceae	Bacillus	Bacillus mycoides strain IHB B 10396 16S ribosomal RNA gene, partial sequence	KR233766.1
BAV3779	2014-01-28	MA	Bacilli	Bacillaceae	Bacillus	Bacillus simplex strain CHR2P2B1-M 16S ribosomal RNA gene, partial sequence	KJ567108.2
BAV3780	2014-01-28	MA	Bacilli	Bacillaceae	Bacillus	Bacillus sp. KSRH34 partial 16S rRNA gene, strain KSRH34	LN874212.1
BAV3781	2014-01-28	R2A	Bacilli	Bacillaceae	Bacillus	Bacillus megaterium strain CanS-59 16S ribosomal RNA gene, partial sequence	KT580611.1
BAV3782	2014-01-28	R2A	Sphingobacteria	Sphingobacteriaceae	Olivibacter	Olivibacter sp. TMCC 8258 16S rRNA gene, partial sequence	KT328577.1
BAV3783	2014-01-28	TSA	Actinobacteria	Micrococcaceae	Arthrobacter	Arthrobacter citreus strain IHB B 6305 16S ribosomal RNA gene, partial sequence	KR233753.1
BAV3784	2014-01-28	TSA	Bacilli	Bacillaceae	Bacillus	Bacillus cereus strain A16 16S ribosomal RNA gene, partial sequence	KC434970.1
BAV3787	2014-01-28	TSA 10%	Actinobacteria	Microbacteriaceae	Curtobacterium	Curtobacterium flaccumfaciens partial 16S rRNA gene, isolate OCP2	HG799975.1
BAV3790	2014-01-29	CA 10%	Gammaproteobacteria	Xanthomonadaceae	Xanthomonas	Xanthomonas arboricola pv. juglandis strain Xaj 417 genome	CP012251.1
BAV3792	2014-01-29	TSA	Actinobacteria	Microbacteriaceae	Microbacterium	Microbacterium oxydans strain CanS-105 16S ribosomal RNA gene, partial sequence	KT580637.1
BAV3794	2014-01-31	TSA	Actinobacteria	Micrococcaceae	Arthrobacter	Arthrobacter aurescens partial 16S rRNA gene, strain MN41	FM213390.2
BAV3795	2014-01-31	TSA	Actinobacteria	Microbacteriaceae	Salinibacterium	Salinibacterium sp. TP-Snow-C10 16S ribosomal RNA gene, partial sequence	HQ327119.1
BAV3799	2014-02-12	TSA 10%	Bacilli	Bacillaceae	Bacillus	Bacillus sp. BAB-5146 16S ribosomal RNA gene, partial sequence	KR998244.1
BAV3800	2014-02-12	MA	Bacilli	Bacillaceae	Bacillus	Bacillus sp. RC6.8 16S ribosomal RNA gene, partial sequence	KP267844.1
BAV3826	2014-03-24	TSA	Gammaproteobacteria	Pseudomonadaceae	Pseudomonas	Pseudomonas syringae pv. atropurpurea gene for 16S rRNA	AB001440.1
BAV3964	2014-04-11	TSA	Gammaproteobacteria	Pseudomonadaceae	Pseudomonas	Pseudomonas poae strain VE-74 16S ribosomal RNA gene, partial sequence	KJ843152.1
BAV3968	2014-04-11	CA	Gammaproteobacteria	Pseudomonadaceae	Pseudomonas	Pseudomonas poae strain VE-74 16S ribosomal RNA gene, partial sequence	KJ843152.1
BAV3970	2014-04-11	CA	Gammaproteobacteria	Pseudomonadaceae	Pseudomonas	Pseudomonas poae strain VE-74 16S ribosomal RNA gene, partial sequence	KJ843152.1
BAV3976	2014-04-11	MA	Gammaproteobacteria	Pseudomonadaceae	Pseudomonas	Pseudomonas poae strain VE-74 16S ribosomal RNA gene, partial sequence	KJ843152.1
BAV3985	2014-04-14	R2A	Flavobacteria	Flavobacteriaceae	Flavobacterium	Flavobacterium sp. 39A_1 16S ribosomal RNA gene, partial sequence	KC912601.1
BAV3986	2014-04-14	R2A	Gammaproteobacteria	Pseudomonadaceae	Pseudomonas	Pseudomonas poae strain VE-74 16S ribosomal RNA gene, partial sequence	KJ843152.1
BAV3990	2014-04-14	R2A	Flavobacteria	Flavobacteriaceae	Flavobacterium	Flavobacterium sp. WB2.4-28 partial 16S rRNA gene, strain WB2.4-28	AM934652.1
BAV3991	2014-04-14	R2A	Sphingobacteria	Sphingobacteriaceae	Pedobacter	Pedobacter ginsengiterrae strain DCY49 16S ribosomal RNA gene, partial sequence	NR_109023.1
BAV3992	2014-04-14	R2A	Alphaproteobacteria	Sphingomonadaceae	Sphingomonas	Sphingomonas sp. Tibet-GD4604-2 16S ribosomal RNA gene, partial sequence	KF805085.1
BAV3997	2014-04-14	R2A	Sphingobacteria	Sphingobacteriaceae	Pedobacter	Pedobacter yonginense strain R20-25 16S ribosomal RNA gene, partial sequence	KC119214.1
BAV3998	2014-04-14	TSA 10%	Sphingobacteria	Sphingobacteriaceae	Pedobacter	Pedobacter yonginense strain R20-25 16S ribosomal RNA gene, partial sequence	KC119214.1
BAV4000	2014-04-14	TSA 10%	Gammaproteobacteria	Pseudomonadaceae	Pseudomonas	Pseudomonas poae strain VE-74 16S ribosomal RNA gene, partial sequence	KJ843152.1
BAV4001	2014-04-14	TSA 10%	Flavobacteria	Flavobacteriaceae	Flavobacterium	Pseudomonas poae strain VE-74 16S ribosomal RNA gene, partial sequence	KJ843152.1
BAV4002	2014-04-14	TSA 10%	Gammaproteobacteria	Pseudomonadaceae	Pseudomonas	Pseudomonas poae strain VE-74 16S ribosomal RNA gene, partial sequence	KJ843152.1
BAV4006	2014-04-14	TSA 10%	Flavobacteria	Flavobacteriaceae	Flavobacterium	Flavobacterium sp. WB2.4-28 partial 16S rRNA gene, strain WB2.4-28	AM934652.1
BAV4008	2014-04-14	TSA 10%	Flavobacteria	Flavobacteriaceae	Flavobacterium	Flavobacterium sp. WB2.4-28 partial 16S rRNA gene, strain WB2.4-28	AM934652.1
BAV4009	2014-04-14	TSA 10%	Gammaproteobacteria	Pseudomonadaceae	Pseudomonas	Pseudomonas rhodesiae strain IARI-HHS2-17 16S ribosomal RNA gene, partial sequence	KF054779.1
BAV4014	2014-04-14	EMB	Gammaproteobacteria	Pseudomonadaceae	Pseudomonas	Pseudomonas poae strain VE-74 16S ribosomal RNA gene, partial sequence	KJ843152.1
BAV4015	2014-04-14	EMB	Gammaproteobacteria	Pseudomonadaceae	Pseudomonas	Pseudomonas poae strain VE-74 16S ribosomal RNA gene, partial sequence	KJ843152.1
BAV4019	2014-04-14	EMB	Gammaproteobacteria	Pseudomonadaceae	Pseudomonas	Identification by the presence of the citrate synthase (cts) gene
BAV4021	2014-04-14	EMB	Gammaproteobacteria	Pseudomonadaceae	Pseudomonas	Identification by the presence of the citrate synthase (cts) gene
BAV4047	2014-04-15	CA	Bacilli	Bacillaceae	Bacillus	Bacillus aerius strain OU94 16S ribosomal RNA gene, partial sequence	KR140379.1
BAV4068	2014-04-16	R2A	Gammaproteobacteria	Pseudomonadaceae	Pseudomonas	Pseudomonas syringae pv. tomato str. DC3000 strain DC3000 16S ribosomal RNA, complete sequence	NR_074597.1
BAV4073	2014-04-16	TSA 10%	Gammaproteobacteria	Pseudomonadaceae	Pseudomonas	Identification by the presence of the citrate synthase (cts) gene
BAV4091	2014-04-16	MA	Actinobacteria	Microbacteriaceae	Plantibacter	Plantibacter sp. S51 partial 16S rRNA gene, strain S51	HE662660.2
BAV4103	2014-04-16	MA	Actinobacteria	Microbacteriaceae	Plantibacter	Plantibacter sp. S51 partial 16S rRNA gene, strain S51	HE662660.2
BAV4123	2014-04-16	TSA	Bacilli	Bacillaceae	Bacillus	Bacillus megaterium strain CanS-59 16S ribosomal RNA gene, partial sequence	KT580611.1
BAV4579	2013-03-10	TSA	Gammaproteobacteria	Pseudomonadaceae	Pseudomonas	Pseudomonas sp. 10_2c_28 16S ribosomal RNA gene, partial sequence	KC901542.1
