# Supplementary material for: Exploring Rain as Source of Biological Control Agents for Fire Blight on Apple
Source: Front Microbiol. 2020 Feb 14;11:199. doi: 10.3389/fmicb.2020.00199 (PMC7033628; doi:10.3389/fmicb.2020.00199)
Supplement: TABLE S2 — Antagonistic activity of rain-isolated bacteria against plant pathogens. [file Table_2.XLSX]

## Sheet: Table2
Table S2. Inhibitory activity of rain-isolated bacteria against plant pathogens.
Rain-isolated bacteria		Bacterial Plant Pathogens																																				Oomycetes Plant Pathogen	Fungal Plant Pathogens
		Xanthomonas sp.		Xanthomonas sp.		P. syringae pv tomato DC3000			P. syringae pv tomato K40			P. syringae pv. maculicola ES4326			Erwinia amylovora				Erwinia amylovora				Acidovorax citrulli AAC00-1			Ralstonia solanacearum S1			Ralstonia solanacearum S3			Burkholderia andropogonis			Agrobacterium tumefaciens			Phytophthora capsici	Botrytis cinerea 132	Botrytis cinerea 156	Botrytis cinerea 110/P6	Colletotrichum acutatum C15	Colletotrichum sp. C2
Strain	Species	OD:0.01	OD:0.1	OD:0.01	OD:0.1	OD:0.001	OD:0.1	OD:1	OD:0.001	OD:0.01	OD:0.1	OD:0.001	OD:0.01	OD:0.1	Inicial screening	OD:0.001	0D: 0.01	OD:0.1	Inicial screening	OD:0.001	OD: 0.01	OD:0.1	OD:0.001	OD:0.01	OD:0.1	OD: 0.001	OD:0.01	OD:0.1	OD: 0.001	OD:0.01	OD:0.1	OD: 0.001	OD: 0.01	OD:0.1	OD: 0.001	OD: 0.01	OD:0.1
BAV2493	Pseudomonas sp.	0*	0	8	4.25	0	0	0	0	0	0	2	0	0	7	0	0	0	8	0	0	0	5	2	0.5	6.5	5	2	6	3	0.3	0	0	0	3	8	0	0	0	0	0	0	0
BAV2502	Bacillus sp	0	0	0	0	0	0	0	0	0	0	15	10	7	5	0	0	0	7	0	0	0	7	3	1	5	4	3	5	4	3	8.5	5	2	9	9	2	0	0	0	0	0	0
BAV2572	Pseudomonas sp.	1	0.5	3.25	2	2	1	1	3.5	3.75	3.25	4	3	3	8	0	0	0	9	0	0	0	0	0	0	5.25	2.5	4	5	3	4	0	0	0	1	3	0	4	0	0	0	0	0
BAV2934	Pantoea agglomerans	4	3	6.75	3	2.5	1	0.5	3.25	2	1	5	5	3.25	5	3	3.75	1	6	3	3	3	0	0	0	4.5	3	2	5	3	1	1	1	1	4	4	1	0	0	0	0	0	0
BAV3049	Pantoea sp.	0	0	0	0	0	0	0	0.75	0	0	8	6.5	5.75	4	2.37	1.75	0	4	2	1	0.625	8.75	5	2.5	10.25	6	4	10	8.5	4.25	7.25	5	3	10	10.25	5	0	0	0	0	0	0
BAV3226	Pseudomonas sp.	15	13	15.5	13.5	9.5	7.75	3.75	7.25	6.75	6.25	11	10	8	10	0	0	0	10	0	0	0	19	17.75	11.5	16.75	12.75	9.5	16	14	10.75	16	13.5	8	14	15.5	9.25	18	11	11	7	6	5
BAV3280	Pseudomonas sp.	11	5	3	1	9.25	6.5	4.25	7.25	7	7	7	6	4	9	0	0	0	10	0	0	0	13.75	9	2.5	12	9.5	5.5	11.75	10.5	6.5	8	6	1	6	3	4	10	10	11	6	6	8
BAV3296	Pantoea sp.	13.25	12	15	13.5	5.5	3.5	2.25	4.5	3.25	1.25	7	6	3	11	8.25	7.5	6	9	7.5	7	4	11.25	8.25	5.75	13	10.5	8.75	14.75	14.75	11	13.5	12	8.25	6	15	3	0	0	0	0	0	0
BAV4579	Pseudomonas sp.	0.5	0	4	2	0	0	0	0	0	0	3	0	0	6	0	0	0	8	0	0	0	3.5	2	1	5.25	4.25	1	7	5	2.75	0	0	0	3	7.5	2	8	0	0	0	0	0
*all measurements in milimeters
