# Supplementary material for: Exploring Rain as Source of Biological Control Agents for Fire Blight on Apple
Source: Front Microbiol. 2020 Feb 14;11:199. doi: 10.3389/fmicb.2020.00199 (PMC7033628; doi:10.3389/fmicb.2020.00199)
Supplement: TABLE S3 — Bacterial survival assay on apple branches under environmental conditions. [file Table_3.XLSX]

## Sheet: Sheet1
Table S3. Bacterial survival assay on detached apple branches under environmental conditions.
Experiment #1			Experiment #2			Experiment #3
Date	Temperature (Min/Max °C)	Precipitation	Date	Temperature (Min/Max °C)	Precipitation	Date	Temperature (Min/Max °C)	Precipitation
2016-11-18	12/19	-	2017-02-13	-5/4	-	2017-03-24	1/17	-
2016-11-19	-4/14	Light snow	2017-02-14	-2/5	-	2017-03-25	11/18	-
2016-11-20	-5/-4	Light snow	2017-02-15	-4/2	-	2017-03-26	9/14	Light rain
2016-11-21	-6/1	-	2017-02-16	-7/-1	-	2017-03-27	10/19	Light rain
2016-11-22	-5/6	-	2017-02-17	-3/12	-	2017-03-28	10/16	Light rain
2016-11-23	3/10	-	2017-02-18	-6/13	-	2017-03-29	7/18	-
2016-11-24	6/12	-	2017-02-19	4/12	-	2017-03-30	4/10	-
2016-11-25	3/12	-	2017-02-20	4/16	-	2017-03-31	6/13	Light rain
2016-11-26	-2/3	-	2017-02-21	3/10	-	2017-04-01	2/7	-
2016-11-27	-3/7	-	2017-02-22	6/11	-	2017-04-02	0/13	-
2016-11-28	3/7	-	2017-02-23	9/16	-	2017-04-03	6/12	Light rain
2016-11-29	6/14	Heavy Rain	2017-02-24	11/18	-	2017-04-04	10/17	-
2016-11-30	9/14	Rain	2017-02-25	2/13	-	2017-04-05	8/17	-
