# Supplementary material for: Exploring Rain as Source of Biological Control Agents for Fire Blight on Apple
Source: Front Microbiol. 2020 Feb 14;11:199. doi: 10.3389/fmicb.2020.00199 (PMC7033628; doi:10.3389/fmicb.2020.00199)
Supplement: TABLE S4 — Weather conditions during field treatments at Kentland Farm, VA. [file Table_4.XLSX]

## Sheet: Sheet1
Table S4. Weather conditions during field applications at Kentland Farm, VA.
Field Experiment 2018					Field Experiment 2019					Population size of BAV2934 at the Kentland Farm 2018
Date	Temperature (Min/Max °C)	Humidity (Min/Max %)	Precipitation	Comments	Date	Temperature (Min/Max °C)	Humidity (Min/Max %)	Precipitation	Comments	Date	Temperature (Min/Max °C)	Humidity (Min/Max %)	Precipitation	Comments
2018-04-26	4/16	31/88	-	Application 'GD'	2019-04-15	1/4	84/99	-	Application 'Empire'	2018-04-25	4/13	92/100	-	-
2018-04-27	6/14	50/100	Light rain	-	2019-04-16	-1/18	45/100	-	-	2018-04-26	4/16	31/88	-	-
2018-04-28	4/17	26/47	-	-	2019-04-17	13/22	46/58	-	-	2018-04-27	6/14	50/100	Light rain	-
2018-04-29	0/9	27/64	-	-	2019-04-18	13/22	59/72	Light rain	-	2018-04-28	4/17	26/47	-	-
2018-04-30	2/16	6/53	-	Application 'York'	2019-04-19	12/16	95/100	Light rain	-	2018-04-29	0/9	27/64	-	-
2018-05-01	10/23	3/15	-	-	2019-04-20	4/14	76/100	Light rain	-	2018-04-30	2/16	6/53	-	-
2018-05-02	14/25	13/26	-	-	2019-04-21	3/11	75/100	-	-	2018-05-01	10/23	3/15	-	-
2018-05-03	17/27	26/44	-	-	2019-04-22	4/19	47/99	-	-	2018-05-02	14/25	13/24	-	-
2018-05-04	15/25	30/64	-	-	2019-04-23	11/25	41/65	-	-	2018-05-03	17/27	26/44	-	-
2018-05-05	8/15	95/100	-	-	2019-04-24	13/21	64/94	-	-	2018-05-04	15/25	30/64	-	-
2018-05-06	6/16	88/100	Rain	-	2019-04-25	14/23	58/90	-	-	2018-05-05	8/15	95/100	Light rain	-
2018-05-07	9/16	60/81	Light rain	-	2019-04-26	6/15	91/97	Light rain	-
2018-05-08	11/17	57/95	-	-	2019-04-27	4/15	43/73	-	-
2018-05-09	11/21	48/66	-	-	2019-04-28	8/19	65/84	-	-
2018-05-10	14/21	40/68	-	-	2019-04-29	4/14	78/99	Light snow	Application 'GD', 'Rome'
2018-05-11	14/25	36/62	-	Data collection 'GD'	2019-04-30	11/24	61/96	-	Data collection 'Empire'
2018-05-12	18/27	29/66	-	-	2019-05-01	16/25	68/90	-	-
2018-05-13	18/27	29/60	-	-	2019-05-02	16/23	74/89	-	-
2018-05-14	18/28	41/64	-	Data collection 'York'	2019-05-03	15/23	70/96	Light rain	-
					2019-05-04	14/21	75/100	Light rain	-
					2019-05-05	12/18	88/100	-	-
					2019-05-06	10/20	56/100	-	-
					2019-05-07	13/21	72/96	-	-
					2019-05-08	15/23	59/98	-	-
					2019-05-09	15/20	87/100	Light rain	-
					2019-05-10	15/23	68/99	-	Data collection 'GD', 'Rome'
