# Supplementary material for: Exploring Rain as Source of Biological Control Agents for Fire Blight on Apple
Source: Front Microbiol. 2020 Feb 14;11:199. doi: 10.3389/fmicb.2020.00199 (PMC7033628; doi:10.3389/fmicb.2020.00199)
Supplement: TABLE S5 — Infection (% infected clusters) and control (% reduction compared to MgSO4) in the field. [file Table_5.XLSX]

## Sheet: Sheet1
Table S5. Infection (% infected clusters) and control (% reduction compared to MgSO4) in the field.
2018	BAV2934		BAV3296		BlightBan		FireWall		MgSO4
	% inf	control	% inf	control	% inf	control	% inf	control	% inf	control
G. Del	47	46.6	68	22.7	67	23.9	13	85.2	88	--
York	11	85.5	33	56.6	53	30.3	--	1	76	--
Mean-all	29	66	50.5	39.6	60	27.1	6.5	43.1	82	--
2019	BAV2934		BAV3296		BlightBan		FireWall		MgSO4		2934 mutant
	% inf	control	% inf	control	% inf	control	% inf	control	% inf	control	% inf	control
G. Del	55	31.3	70	12.5	80	0	30	62.5	80	--	65	18.8
Empire	47	6	53	0	80	0	37	26	50	--	43	1
Rome	35	50	15	70	65	7.1	20	98.6	70	--	20	71.4
Mean-all	45.7	31.5	46	31	75	<0	29	56.5	66.7	--	42.7	40
Mean GD&R	45	40	42.5	43.3	72.5	3.3	25	66.7	75	--	42.5	43.3
