# Supplementary material for: Exploring Rain as Source of Biological Control Agents for Fire Blight on Apple
Source: Front Microbiol. 2020 Feb 14;11:199. doi: 10.3389/fmicb.2020.00199 (PMC7033628; doi:10.3389/fmicb.2020.00199)
Supplement: TABLE S6 — BAV2934 UV-generated non-synonyms mutations. [file Table_6.XLSX]

## Sheet: Sheet1
Table S6. BAV2934 UV-generated non-synonyms mutations
Gene	Name	Position	Ref	Alt
NOOGOKNH_00074	23S ribosomal RNA	281	T	C	0
NOOGOKNH_00074	23S ribosomal RNA	1730	T	C	0
NOOGOKNH_00950	23S ribosomal RNA	281	T	C	0
NOOGOKNH_00950	23S ribosomal RNA	1169	G	A	0
NOOGOKNH_00950	23S ribosomal RNA	1730	T	C	0
NOOGOKNH_01463	Hypothetical protein	290	C	T	0
NOOGOKNH_02234	D-aminopeptidase	377	T	A	0
NOOGOKNH_03014	23S ribosomal RNA	281	T	C	0
NOOGOKNH_03014	23S ribosomal RNA	1169	G	A	0
NOOGOKNH_03014	23S ribosomal RNA	1730	T	C	0
NOOGOKNH_03542	23S ribosomal RNA	281	T	C	0
NOOGOKNH_03542	23S ribosomal RNA	1169	G	A	0
NOOGOKNH_03542	23S ribosomal RNA	1730	T	C	0
NOOGOKNH_03576	23S ribosomal RNA	281	T	C	0
NOOGOKNH_03576	23S ribosomal RNA	1730	T	C	0
NOOGOKNH_03827	Methionine aminopeptidase	202	C	T	0
NOOGOKNH_04505	Dimodular nonribosomal peptide synthase	623	G	A	0
